# Supplementary material for: Microscale Electrochemical Corrosion of Uranium Oxide Particles
Source: Micromachines (Basel). 2023 Sep 1;14(9):1727. doi: 10.3390/mi14091727 (PMC10537459; doi:10.3390/mi14091727)
Supplement: Supplementary file 1 [file micromachines-14-01727-s001.zip]

Archive with 1 entries (1 files):
- micromachines-2517794-supplementary.pdf
